# Supplementary material for: Effects of Assimilable Organic Carbon and Free Chlorine on Bacterial Growth in Drinking Water
Source: PLoS One. 2015 Jun 2;10(6):e0128825. doi: 10.1371/journal.pone.0128825 (PMC4452771; doi:10.1371/journal.pone.0128825)
Supplement: S1 File — (XLSX) [file pone.0128825.s001.xlsx]

## Sheet: Sheet1
Group	Average concentration of intact E.coli（n=3）(HPC:CFU.mL-1 FCM:cells.mL-1)	standard deviation	coefficient of variance
Group1-FCM	2.38×105	1.75×104	0.0737
Group1-HPC	1.93×105	1.97×104	0.102
Group2-FCM	1.87×106	1.45×105	0.0775
Group2-HPC	8.73×105	1.04×105	0.1192
Group3-FCM	5.52×105	4.32×104	0.0783
Group3-HPC	4.22×105	5.00×104	0.1185
